# Supplementary material for: Exploring optimization strategies for improving explicit water models: Rigid n-point model and polarizable model based on Drude oscillator
Source: PLoS One. 2019 Nov 14;14(11):e0224991. doi: 10.1371/journal.pone.0224991 (PMC6855648; doi:10.1371/journal.pone.0224991)
Supplement: S1 Protocol — Water dimer minimization results and input files that can be used for reproducing the results are included. (ZIP) [file pone.0224991.s001.zip]

Archive with 92 entries (89 files):
- gas_exp/3-point/frcmod.rg3_gasexp_dimer_di1.964A1.87B0.17
- gas_exp/3-point/rg3_gasexp_dimer_di1.964A1.87B0.17.in
- gas_exp/3-point/rg3_gasexp_dimer_di1.964A1.87B0.17.inpcrd
- gas_exp/3-point/rg3_gasexp_dimer_di1.964A1.87B0.17.lib
- gas_exp/3-point/rg3_gasexp_dimer_di1.964A1.87B0.17.pdb
- gas_exp/3-point/rg3_gasexp_dimer_di1.964A1.87B0.17.prmtop
- gas_exp/3-point/rg3_gasexp_dimer_di1.964A1.87B0.17.rst
- gas_exp/3-point/rg3_gasexp_dimer_di1.964A1.87B0.17.tleapscript
- gas_exp/4-point/frcmod.op4_gasexp_dimer_di2.293A1.852B0.172
- gas_exp/4-point/op4_gasexp_dimer_di2.293A1.852B0.172.in
- gas_exp/4-point/op4_gasexp_dimer_di2.293A1.852B0.172.inpcrd
- gas_exp/4-point/op4_gasexp_dimer_di2.293A1.852B0.172.lib
- gas_exp/4-point/op4_gasexp_dimer_di2.293A1.852B0.172.pdb
- gas_exp/4-point/op4_gasexp_dimer_di2.293A1.852B0.172.prmtop
- gas_exp/4-point/op4_gasexp_dimer_di2.293A1.852B0.172.rst
- gas_exp/4-point/op4_gasexp_dimer_di2.293A1.852B0.172.tleapscript
- gas_exp/5-point/frcmod.op5_gasexp_dimer_di2.373A1.849B0.185
- gas_exp/5-point/op5_gasexp_dimer_di2.373A1.849B0.185.in
- gas_exp/5-point/op5_gasexp_dimer_di2.373A1.849B0.185.inpcrd
- gas_exp/5-point/op5_gasexp_dimer_di2.373A1.849B0.185.lib
- gas_exp/5-point/op5_gasexp_dimer_di2.373A1.849B0.185.pdb
- gas_exp/5-point/op5_gasexp_dimer_di2.373A1.849B0.185.prmtop
- gas_exp/5-point/op5_gasexp_dimer_di2.373A1.849B0.185.rst
- gas_exp/5-point/op5_gasexp_dimer_di2.373A1.849B0.185.tleapscript
- gas_exp/globally-optimal-polarizable/dr3_gasexp_dimer_di1.72575al2.29K1000.0A1.8962B0.2494.in
- gas_exp/globally-optimal-polarizable/dr3_gasexp_dimer_di1.72575al2.29K1000.0A1.8962B0.2494.inpcrd
- gas_exp/globally-optimal-polarizable/dr3_gasexp_dimer_di1.72575al2.29K1000.0A1.8962B0.2494.lib
- gas_exp/globally-optimal-polarizable/dr3_gasexp_dimer_di1.72575al2.29K1000.0A1.8962B0.2494.pdb
- gas_exp/globally-optimal-polarizable/dr3_gasexp_dimer_di1.72575al2.29K1000.0A1.8962B0.2494.prmtop
- gas_exp/globally-optimal-polarizable/dr3_gasexp_dimer_di1.72575al2.29K1000.0A1.8962B0.2494.rst
- gas_exp/globally-optimal-polarizable/dr3_gasexp_dimer_di1.72575al2.29K1000.0A1.8962B0.2494.tleapscript
- gas_exp/globally-optimal-polarizable/frcmod.dr3_gasexp_dimer_di1.72575al2.29K1000.0A1.8962B0.2494
- gas_exp/limited-optimal-polarizable/dr3_gasexp_dimer_di1.86al0.94K1000.0A1.899B0.17.in
- gas_exp/limited-optimal-polarizable/dr3_gasexp_dimer_di1.86al0.94K1000.0A1.899B0.17.inpcrd
- gas_exp/limited-optimal-polarizable/dr3_gasexp_dimer_di1.86al0.94K1000.0A1.899B0.17.lib
- gas_exp/limited-optimal-polarizable/dr3_gasexp_dimer_di1.86al0.94K1000.0A1.899B0.17.pdb
- gas_exp/limited-optimal-polarizable/dr3_gasexp_dimer_di1.86al0.94K1000.0A1.899B0.17.prmtop
- gas_exp/limited-optimal-polarizable/dr3_gasexp_dimer_di1.86al0.94K1000.0A1.899B0.17.rst
- gas_exp/limited-optimal-polarizable/dr3_gasexp_dimer_di1.86al0.94K1000.0A1.899B0.17.tleapscript
- gas_exp/limited-optimal-polarizable/frcmod.dr3_gasexp_dimer_di1.86al0.94K1000.0A1.899B0.17
- gas_QM/3-point/frcmod.rg3_gasexp_dimer_di1.925A1.852B0.181
- gas_QM/3-point/rg3_gasexp_dimer_di1.925A1.852B0.181.in
- gas_QM/3-point/rg3_gasexp_dimer_di1.925A1.852B0.181.inpcrd
- gas_QM/3-point/rg3_gasexp_dimer_di1.925A1.852B0.181.lib
- gas_QM/3-point/rg3_gasexp_dimer_di1.925A1.852B0.181.pdb
- gas_QM/3-point/rg3_gasexp_dimer_di1.925A1.852B0.181.prmtop
- gas_QM/3-point/rg3_gasexp_dimer_di1.925A1.852B0.181.rst
- gas_QM/3-point/rg3_gasexp_dimer_di1.925A1.852B0.181.tleapscript
- gas_QM/4-point/frcmod.op4_gasQM_dimer_di2.239A1.847B0.169
- gas_QM/4-point/op4_gasQM_dimer_di2.239A1.847B0.169.in
- gas_QM/4-point/op4_gasQM_dimer_di2.239A1.847B0.169.inpcrd
- gas_QM/4-point/op4_gasQM_dimer_di2.239A1.847B0.169.lib
- gas_QM/4-point/op4_gasQM_dimer_di2.239A1.847B0.169.pdb
- gas_QM/4-point/op4_gasQM_dimer_di2.239A1.847B0.169.prmtop
- gas_QM/4-point/op4_gasQM_dimer_di2.239A1.847B0.169.rst
- gas_QM/4-point/op4_gasQM_dimer_di2.239A1.847B0.169.tleapscript
- gas_QM/5-point/frcmod.op5_gasQM_dimer_di2.283A1.838B0.186
- gas_QM/5-point/op5_gasQM_dimer_di2.283A1.838B0.186.in
- gas_QM/5-point/op5_gasQM_dimer_di2.283A1.838B0.186.inpcrd
- gas_QM/5-point/op5_gasQM_dimer_di2.283A1.838B0.186.lib
- gas_QM/5-point/op5_gasQM_dimer_di2.283A1.838B0.186.pdb
- gas_QM/5-point/op5_gasQM_dimer_di2.283A1.838B0.186.prmtop
- gas_QM/5-point/op5_gasQM_dimer_di2.283A1.838B0.186.rst
- gas_QM/5-point/op5_gasQM_dimer_di2.283A1.838B0.186.tleapscript
- liquid_MP2_4MM/3-point/
- liquid_MP2_4MM/3-point/frcmod.rg3_gasexp_dimer_di2.127A1.9B0.178
- liquid_MP2_4MM/3-point/rg3_gasexp_dimer_di2.127A1.9B0.178.in
- liquid_MP2_4MM/3-point/rg3_gasexp_dimer_di2.127A1.9B0.178.inpcrd
- liquid_MP2_4MM/3-point/rg3_gasexp_dimer_di2.127A1.9B0.178.lib
- liquid_MP2_4MM/3-point/rg3_gasexp_dimer_di2.127A1.9B0.178.pdb
- liquid_MP2_4MM/3-point/rg3_gasexp_dimer_di2.127A1.9B0.178.prmtop
- liquid_MP2_4MM/3-point/rg3_gasexp_dimer_di2.127A1.9B0.178.rst
- liquid_MP2_4MM/3-point/rg3_gasexp_dimer_di2.127A1.9B0.178.tleapscript
- liquid_MP2_4MM/4-point/
- liquid_MP2_4MM/4-point/frcmod.op4_mp24mm_dimer_di2.512A1.881B0.176
- liquid_MP2_4MM/4-point/op4_mp24mm_dimer_di2.512A1.881B0.176.in
- liquid_MP2_4MM/4-point/op4_mp24mm_dimer_di2.512A1.881B0.176.inpcrd
- liquid_MP2_4MM/4-point/op4_mp24mm_dimer_di2.512A1.881B0.176.lib
- liquid_MP2_4MM/4-point/op4_mp24mm_dimer_di2.512A1.881B0.176.pdb
- liquid_MP2_4MM/4-point/op4_mp24mm_dimer_di2.512A1.881B0.176.prmtop
- liquid_MP2_4MM/4-point/op4_mp24mm_dimer_di2.512A1.881B0.176.rst
- liquid_MP2_4MM/4-point/op4_mp24mm_dimer_di2.512A1.881B0.176.tleapscript
- liquid_MP2_4MM/5-point/
- liquid_MP2_4MM/5-point/frcmod.op5_mp24mm_dimer_di2.713A1.897B0.184
- liquid_MP2_4MM/5-point/op5_mp24mm_dimer_di2.713A1.897B0.184.in
- liquid_MP2_4MM/5-point/op5_mp24mm_dimer_di2.713A1.897B0.184.inpcrd
- liquid_MP2_4MM/5-point/op5_mp24mm_dimer_di2.713A1.897B0.184.lib
- liquid_MP2_4MM/5-point/op5_mp24mm_dimer_di2.713A1.897B0.184.pdb
- liquid_MP2_4MM/5-point/op5_mp24mm_dimer_di2.713A1.897B0.184.prmtop
- liquid_MP2_4MM/5-point/op5_mp24mm_dimer_di2.713A1.897B0.184.rst
- liquid_MP2_4MM/5-point/op5_mp24mm_dimer_di2.713A1.897B0.184.tleapscript
- Readme.txt
