# Supplementary material for: Exploring optimization strategies for improving explicit water models: Rigid n-point model and polarizable model based on Drude oscillator
Source: PLoS One. 2019 Nov 14;14(11):e0224991. doi: 10.1371/journal.pone.0224991 (PMC6855648; doi:10.1371/journal.pone.0224991)
Supplement: S1 Protocol — Water dimer minimization results and input files that can be used for reproducing the results are included. (ZIP) [file pone.0224991.s001.zip › gas_exp/3-point/frcmod.rg3_gasexp_dimer_di1.964A1.87B0.17]

This is the additional/replacement parameter set for rg3_gasexp_dimer_di1.964A1.87B0.17
MASS
OW    16.0

BOND
OW-HW   553000    1.575329
HW-HW   553000    2.545408

ANGLE

DIHE
X -HW-OW-X    2      0.0        0.0        1.0

NONBON
  OW         1.8700      0.1700
