# Supplementary material for: Exploring optimization strategies for improving explicit water models: Rigid n-point model and polarizable model based on Drude oscillator
Source: PLoS One. 2019 Nov 14;14(11):e0224991. doi: 10.1371/journal.pone.0224991 (PMC6855648; doi:10.1371/journal.pone.0224991)
Supplement: S1 Protocol — Water dimer minimization results and input files that can be used for reproducing the results are included. (ZIP) [file pone.0224991.s001.zip › gas_exp/3-point/rg3_gasexp_dimer_di1.964A1.87B0.17.inpcrd]

default_name
     6
   1.4627600   0.0000000  -0.5848000   0.1101400   0.0000000   1.5714700
   0.0000000   0.0000000   0.0000000  -0.7660200   1.2727000   3.4345000
  -0.7660200  -1.2727000   3.4345000   0.0000000   0.0000000   2.9100000
