# Supplementary material for: Exploring optimization strategies for improving explicit water models: Rigid n-point model and polarizable model based on Drude oscillator
Source: PLoS One. 2019 Nov 14;14(11):e0224991. doi: 10.1371/journal.pone.0224991 (PMC6855648; doi:10.1371/journal.pone.0224991)
Supplement: S1 Protocol — Water dimer minimization results and input files that can be used for reproducing the results are included. (ZIP) [file pone.0224991.s001.zip › gas_exp/3-point/rg3_gasexp_dimer_di1.964A1.87B0.17.prmtop]

%VERSION  VERSION_STAMP = V0001.000  DATE = 08/01/19  18:30:31                  
%FLAG TITLE                                                                     
%FORMAT(20a4)                                                                   
default_name                                                                    
%FLAG POINTERS                                                                  
%FORMAT(10I8)                                                                   
       6       2       0       6       0       0       0       0       0       0
       8       2       6       0       0       2       0       0       2       1
       0       0       0       0       0       0       0       0       3       0
       0
%FLAG ATOM_NAME                                                                 
%FORMAT(20a4)                                                                   
H1  H2  O   H1  H2  O   
%FLAG CHARGE                                                                    
%FORMAT(5E16.8)                                                                 
  4.01301531E+00  4.01301531E+00 -8.02603063E+00  4.01301531E+00  4.01301531E+00
 -8.02603063E+00
%FLAG ATOMIC_NUMBER                                                             
%FORMAT(10I8)                                                                   
       1       1       8       1       1       8
%FLAG MASS                                                                      
%FORMAT(5E16.8)                                                                 
  1.00800000E+00  1.00800000E+00  1.60000000E+01  1.00800000E+00  1.00800000E+00
  1.60000000E+01
%FLAG ATOM_TYPE_INDEX                                                           
%FORMAT(10I8)                                                                   
       1       1       2       1       1       2
%FLAG NUMBER_EXCLUDED_ATOMS                                                     
%FORMAT(10I8)                                                                   
       2       1       1       2       1       1
%FLAG NONBONDED_PARM_INDEX                                                      
%FORMAT(10I8)                                                                   
       1      -1      -1       3
%FLAG RESIDUE_LABEL                                                             
%FORMAT(20a4)                                                                   
DR3 DR3 
%FLAG RESIDUE_POINTER                                                           
%FORMAT(10I8)                                                                   
       1       4
%FLAG BOND_FORCE_CONSTANT                                                       
%FORMAT(5E16.8)                                                                 
  5.53000000E+05  5.53000000E+05
%FLAG BOND_EQUIL_VALUE                                                          
%FORMAT(5E16.8)                                                                 
  1.57532900E+00  2.54540800E+00
%FLAG ANGLE_FORCE_CONSTANT                                                      
%FORMAT(5E16.8)                                                                 

%FLAG ANGLE_EQUIL_VALUE                                                         
%FORMAT(5E16.8)                                                                 

%FLAG DIHEDRAL_FORCE_CONSTANT                                                   
%FORMAT(5E16.8)                                                                 

%FLAG DIHEDRAL_PERIODICITY                                                      
%FORMAT(5E16.8)                                                                 

%FLAG DIHEDRAL_PHASE                                                            
%FORMAT(5E16.8)                                                                 

%FLAG SCEE_SCALE_FACTOR                                                         
%FORMAT(5E16.8)                                                                 

%FLAG SCNB_SCALE_FACTOR                                                         
%FORMAT(5E16.8)                                                                 

%FLAG SOLTY                                                                     
%FORMAT(5E16.8)                                                                 
  0.00000000E+00  0.00000000E+00
%FLAG LENNARD_JONES_ACOEF                                                       
%FORMAT(5E16.8)                                                                 
  0.00000000E+00  0.00000000E+00  1.27323377E+06
%FLAG LENNARD_JONES_BCOEF                                                       
%FORMAT(5E16.8)                                                                 
  0.00000000E+00  0.00000000E+00  9.30483187E+02
%FLAG BONDS_INC_HYDROGEN                                                        
%FORMAT(10I8)                                                                   

%FLAG BONDS_WITHOUT_HYDROGEN                                                    
%FORMAT(10I8)                                                                   
       3       6       1       0       6       1       0       3       2      12
      15       1       9      15       1       9      12       2
%FLAG ANGLES_INC_HYDROGEN                                                       
%FORMAT(10I8)                                                                   

%FLAG ANGLES_WITHOUT_HYDROGEN                                                   
%FORMAT(10I8)                                                                   

%FLAG DIHEDRALS_INC_HYDROGEN                                                    
%FORMAT(10I8)                                                                   

%FLAG DIHEDRALS_WITHOUT_HYDROGEN                                                
%FORMAT(10I8)                                                                   

%FLAG EXCLUDED_ATOMS_LIST                                                       
%FORMAT(10I8)                                                                   
       2       3       3       0       5       6       6       0
%FLAG HBOND_ACOEF                                                               
%FORMAT(5E16.8)                                                                 
  0.00000000E+00
%FLAG HBOND_BCOEF                                                               
%FORMAT(5E16.8)                                                                 
  0.00000000E+00
%FLAG HBCUT                                                                     
%FORMAT(5E16.8)                                                                 
  0.00000000E+00
%FLAG AMBER_ATOM_TYPE                                                           
%FORMAT(20a4)                                                                   
HW  HW  OW  HW  HW  OW  
%FLAG TREE_CHAIN_CLASSIFICATION                                                 
%FORMAT(20a4)                                                                   
BLA BLA BLA BLA BLA BLA 
%FLAG JOIN_ARRAY                                                                
%FORMAT(10I8)                                                                   
       0       0       0       0       0       0
%FLAG IROTAT                                                                    
%FORMAT(10I8)                                                                   
       0       0       0       0       0       0
%FLAG RADIUS_SET                                                                
%FORMAT(1a80)                                                                   
modified Bondi radii (mbondi)                                                   
%FLAG RADII                                                                     
%FORMAT(5E16.8)                                                                 
  1.20000000E+00  1.20000000E+00  1.50000000E+00  1.20000000E+00  1.20000000E+00
  1.50000000E+00
%FLAG SCREEN                                                                    
%FORMAT(5E16.8)                                                                 
  8.50000000E-01  8.50000000E-01  8.50000000E-01  8.50000000E-01  8.50000000E-01
  8.50000000E-01
%FLAG IPOL                                                                      
%FORMAT(1I8)                                                                    
       0
