# Supplementary material for: Exploring optimization strategies for improving explicit water models: Rigid n-point model and polarizable model based on Drude oscillator
Source: PLoS One. 2019 Nov 14;14(11):e0224991. doi: 10.1371/journal.pone.0224991 (PMC6855648; doi:10.1371/journal.pone.0224991)
Supplement: S1 Protocol — Water dimer minimization results and input files that can be used for reproducing the results are included. (ZIP) [file pone.0224991.s001.zip › gas_exp/4-point/frcmod.op4_gasexp_dimer_di2.293A1.852B0.172]

This is the additional/replacement parameter set for op4_gasexp_dimer_di2.293A1.852B0.172
MASS
OW    16.0
EP     0.0

BOND
OW-HW   553000    0.631276
HW-HW   553000    0.864460
OW-EP   553000    0.335079

ANGLE
HW-OW-EP      0.0    120.0
HW-OW-HW      100.   86.422828

DIHE
X -HW-OW-X    2      0.0        0.0        1.0

NONBON
  OW         1.8520      0.1720
  EP       0.0         0.0
