# Supplementary material for: Exploring optimization strategies for improving explicit water models: Rigid n-point model and polarizable model based on Drude oscillator
Source: PLoS One. 2019 Nov 14;14(11):e0224991. doi: 10.1371/journal.pone.0224991 (PMC6855648; doi:10.1371/journal.pone.0224991)
Supplement: S1 Protocol — Water dimer minimization results and input files that can be used for reproducing the results are included. (ZIP) [file pone.0224991.s001.zip › gas_exp/4-point/op4_gasexp_dimer_di2.293A1.852B0.172.inpcrd]

default_name
     8
   0.0000000   0.0000000   0.0000000   0.6194400   0.0000000  -0.1216600
   0.1600700   0.0000000   0.6106400   0.2838536   0.0000000   0.1780599
   0.0000000   0.0000000   2.9100000  -0.3796300   0.4322300   3.1699400
  -0.3796300  -0.4322300   3.1699400  -0.2764779   0.0000004   3.0993098
