# Supplementary material for: Exploring optimization strategies for improving explicit water models: Rigid n-point model and polarizable model based on Drude oscillator
Source: PLoS One. 2019 Nov 14;14(11):e0224991. doi: 10.1371/journal.pone.0224991 (PMC6855648; doi:10.1371/journal.pone.0224991)
Supplement: S1 Protocol — Water dimer minimization results and input files that can be used for reproducing the results are included. (ZIP) [file pone.0224991.s001.zip › gas_exp/4-point/op4_gasexp_dimer_di2.293A1.852B0.172.rst]

defa
    8
   0.0082246   0.0000000  -0.0109882   0.6360187   0.0000000  -0.0772508
   0.1135953   0.0000000   0.6114775   0.2751835   0.0000000   0.1915232
   0.0075731   0.0000000   2.8990515  -0.3725808   0.4322250   3.1582850
  -0.3725808  -0.4322250   3.1582850  -0.2692656   0.0000000   3.0878325
