# Supplementary material for: Exploring optimization strategies for improving explicit water models: Rigid n-point model and polarizable model based on Drude oscillator
Source: PLoS One. 2019 Nov 14;14(11):e0224991. doi: 10.1371/journal.pone.0224991 (PMC6855648; doi:10.1371/journal.pone.0224991)
Supplement: S1 Protocol — Water dimer minimization results and input files that can be used for reproducing the results are included. (ZIP) [file pone.0224991.s001.zip › gas_exp/5-point/op5_gasexp_dimer_di2.373A1.849B0.185.inpcrd]

default_name
    10
   0.7280000   0.0000000  -0.2720000   0.0720000   0.0000000   0.7740000
   0.0000000   0.0000000   0.0000000   0.1577654  -0.1772700   0.0988969
   0.1576951   0.1772700   0.0990089  -0.3900000   0.6180000   3.1770000
  -0.3900000  -0.6180000   3.1770000   0.0000000   0.0000000   2.9100000
  -0.0535015   0.0000386   3.1614612  -0.2537852  -0.0000525   2.8689120
