# Supplementary material for: Exploring optimization strategies for improving explicit water models: Rigid n-point model and polarizable model based on Drude oscillator
Source: PLoS One. 2019 Nov 14;14(11):e0224991. doi: 10.1371/journal.pone.0224991 (PMC6855648; doi:10.1371/journal.pone.0224991)
Supplement: S1 Protocol — Water dimer minimization results and input files that can be used for reproducing the results are included. (ZIP) [file pone.0224991.s001.zip › gas_exp/5-point/op5_gasexp_dimer_di2.373A1.849B0.185.pdb]

ATOM      1  O   OP5     1       0.000   0.000   0.000  1.00  0.00           O  
ATOM      2  H1  OP5     1       0.728   0.000  -0.272  1.00  0.00           H  
ATOM      3  H2  OP5     1       0.072   0.000   0.774  1.00  0.00           H  
ATOM      4  O   OP5     2       0.000   0.000   2.910  1.00  0.00           O  
ATOM      5  H1  OP5     2      -0.390   0.618   3.177  1.00  0.00           H  
ATOM      6  H2  OP5     2      -0.390  -0.618   3.177  1.00  0.00           H  
TER
END
