# Supplementary material for: Exploring optimization strategies for improving explicit water models: Rigid n-point model and polarizable model based on Drude oscillator
Source: PLoS One. 2019 Nov 14;14(11):e0224991. doi: 10.1371/journal.pone.0224991 (PMC6855648; doi:10.1371/journal.pone.0224991)
Supplement: S1 Protocol — Water dimer minimization results and input files that can be used for reproducing the results are included. (ZIP) [file pone.0224991.s001.zip › gas_exp/5-point/op5_gasexp_dimer_di2.373A1.849B0.185.prmtop]

%VERSION  VERSION_STAMP = V0001.000  DATE = 08/15/19  12:02:04                  
%FLAG TITLE                                                                     
%FORMAT(20a4)                                                                   
default_name                                                                    
%FLAG POINTERS                                                                  
%FORMAT(10I8)                                                                   
      10       2       0      12       0      14       0      16       0       0
      22       2      12      14      16       4       3       1       3       0
       0       0       0       0       0       0       0       0       5       0
       0
%FLAG ATOM_NAME                                                                 
%FORMAT(20a4)                                                                   
H1  H2  O   Y1  Y2  H1  H2  O   Y1  Y2  
%FLAG CHARGE                                                                    
%FORMAT(5E16.8)                                                                 
  1.57313116E+01  1.57313116E+01  0.00000000E+00 -1.57313116E+01 -1.57313116E+01
  1.57313116E+01  1.57313116E+01  0.00000000E+00 -1.57313116E+01 -1.57313116E+01
%FLAG ATOMIC_NUMBER                                                             
%FORMAT(10I8)                                                                   
       1       1       8       1       1       1       1       8       1       1
%FLAG MASS                                                                      
%FORMAT(5E16.8)                                                                 
  1.00000000E+00  1.00000000E+00  1.60000000E+01  1.00000000E+00  1.00000000E+00
  1.00000000E+00  1.00000000E+00  1.60000000E+01  1.00000000E+00  1.00000000E+00
%FLAG ATOM_TYPE_INDEX                                                           
%FORMAT(10I8)                                                                   
       1       1       2       1       1       1       1       2       1       1
%FLAG NUMBER_EXCLUDED_ATOMS                                                     
%FORMAT(10I8)                                                                   
       4       3       2       1       1       4       3       2       1       1
%FLAG NONBONDED_PARM_INDEX                                                      
%FORMAT(10I8)                                                                   
       1       2       2       3
%FLAG RESIDUE_LABEL                                                             
%FORMAT(20a4)                                                                   
OP5 OP5 
%FLAG RESIDUE_POINTER                                                           
%FORMAT(10I8)                                                                   
       1       6
%FLAG BOND_FORCE_CONSTANT                                                       
%FORMAT(5E16.8)                                                                 
  5.53000000E+05  5.53000000E+05  5.53000000E+05  5.53000000E+05
%FLAG BOND_EQUIL_VALUE                                                          
%FORMAT(5E16.8)                                                                 
  3.54540000E-01  2.57090000E-01  7.77744000E-01  1.23576000E+00
%FLAG ANGLE_FORCE_CONSTANT                                                      
%FORMAT(5E16.8)                                                                 
  0.00000000E+00  0.00000000E+00  1.00000000E+05
%FLAG ANGLE_EQUIL_VALUE                                                         
%FORMAT(5E16.8)                                                                 
  1.52166874E+00  8.09962641E-01  1.11534977E+00
%FLAG DIHEDRAL_FORCE_CONSTANT                                                   
%FORMAT(5E16.8)                                                                 
  0.00000000E+00
%FLAG DIHEDRAL_PERIODICITY                                                      
%FORMAT(5E16.8)                                                                 
  1.00000000E+00
%FLAG DIHEDRAL_PHASE                                                            
%FORMAT(5E16.8)                                                                 
  0.00000000E+00
%FLAG SCEE_SCALE_FACTOR                                                         
%FORMAT(5E16.8)                                                                 
  1.20000000E+00
%FLAG SCNB_SCALE_FACTOR                                                         
%FORMAT(5E16.8)                                                                 
  2.00000000E+00
%FLAG SOLTY                                                                     
%FORMAT(5E16.8)                                                                 
  0.00000000E+00  0.00000000E+00  0.00000000E+00
%FLAG LENNARD_JONES_ACOEF                                                       
%FORMAT(5E16.8)                                                                 
  0.00000000E+00  0.00000000E+00  1.20997002E+06
%FLAG LENNARD_JONES_BCOEF                                                       
%FORMAT(5E16.8)                                                                 
  0.00000000E+00  0.00000000E+00  9.46244057E+02
%FLAG BONDS_INC_HYDROGEN                                                        
%FORMAT(10I8)                                                                   

%FLAG BONDS_WITHOUT_HYDROGEN                                                    
%FORMAT(10I8)                                                                   
       9      12       1       6       9       2       6      12       2       3
       6       3       0       6       3       0       3       4      24      27
       1      21      24       2      21      27       2      18      21       3
      15      21       3      15      18       4
%FLAG ANGLES_INC_HYDROGEN                                                       
%FORMAT(10I8)                                                                   

%FLAG ANGLES_WITHOUT_HYDROGEN                                                   
%FORMAT(10I8)                                                                   
       9       6      12       1       6       9      12       2       6      12
       9       2       3       6       9       3       3       6      12       3
       0       6       9       3       0       6      12       3      24      21
      27       1      21      24      27       2      21      27      24       2
      18      21      24       3      18      21      27       3      15      21
      24       3      15      21      27       3
%FLAG DIHEDRALS_INC_HYDROGEN                                                    
%FORMAT(10I8)                                                                   

%FLAG DIHEDRALS_WITHOUT_HYDROGEN                                                
%FORMAT(10I8)                                                                   
       3       6      -9      12       1       3       6     -12       9       1
       3       0      -6       9       1       3       0      -6      12       1
       0       6      -9      12       1       0       6     -12       9       1
       0       3      -6       9       1       0       3      -6      12       1
      18      21     -24      27       1      18      21     -27      24       1
      18      15     -21      24       1      18      15     -21      27       1
      15      21     -24      27       1      15      21     -27      24       1
      15      18     -21      24       1      15      18     -21      27       1
%FLAG EXCLUDED_ATOMS_LIST                                                       
%FORMAT(10I8)                                                                   
       2       3       4       5       3       4       5       4       5       5
       0       7       8       9      10       8       9      10       9      10
      10       0
%FLAG HBOND_ACOEF                                                               
%FORMAT(5E16.8)                                                                 

%FLAG HBOND_BCOEF                                                               
%FORMAT(5E16.8)                                                                 

%FLAG HBCUT                                                                     
%FORMAT(5E16.8)                                                                 

%FLAG AMBER_ATOM_TYPE                                                           
%FORMAT(20a4)                                                                   
HW  HW  OW  H   H   HW  HW  OW  H   H   
%FLAG TREE_CHAIN_CLASSIFICATION                                                 
%FORMAT(20a4)                                                                   
BLA BLA BLA BLA BLA BLA BLA BLA BLA BLA 
%FLAG JOIN_ARRAY                                                                
%FORMAT(10I8)                                                                   
       0       0       0       0       0       0       0       0       0       0
%FLAG IROTAT                                                                    
%FORMAT(10I8)                                                                   
       0       0       0       0       0       0       0       0       0       0
%FLAG RADIUS_SET                                                                
%FORMAT(1a80)                                                                   
modified Bondi radii (mbondi)                                                   
%FLAG RADII                                                                     
%FORMAT(5E16.8)                                                                 
  1.20000000E+00  1.20000000E+00  1.50000000E+00  1.20000000E+00  1.20000000E+00
  1.20000000E+00  1.20000000E+00  1.50000000E+00  1.20000000E+00  1.20000000E+00
%FLAG SCREEN                                                                    
%FORMAT(5E16.8)                                                                 
  8.50000000E-01  8.50000000E-01  8.50000000E-01  8.50000000E-01  8.50000000E-01
  8.50000000E-01  8.50000000E-01  8.50000000E-01  8.50000000E-01  8.50000000E-01
%FLAG IPOL                                                                      
%FORMAT(1I8)                                                                    
       0
