# Supplementary material for: Exploring optimization strategies for improving explicit water models: Rigid n-point model and polarizable model based on Drude oscillator
Source: PLoS One. 2019 Nov 14;14(11):e0224991. doi: 10.1371/journal.pone.0224991 (PMC6855648; doi:10.1371/journal.pone.0224991)
Supplement: S1 Protocol — Water dimer minimization results and input files that can be used for reproducing the results are included. (ZIP) [file pone.0224991.s001.zip › gas_exp/5-point/op5_gasexp_dimer_di2.373A1.849B0.185.rst]

defa
   10
   0.7451671   0.0000093  -0.2368355   0.0328212  -0.0000018   0.7729400
   0.0030074  -0.0000044  -0.0042602   0.1551484  -0.1772746   0.1030665
   0.1551415   0.1772722   0.1030656  -0.3868059   0.6178705   3.1666866
  -0.3867865  -0.6178813   3.1666894   0.0069615   0.0000002   2.9057468
  -0.0503148  -0.0000001   3.1563610  -0.2461659  -0.0000039   2.8608190
