# Supplementary material for: Exploring optimization strategies for improving explicit water models: Rigid n-point model and polarizable model based on Drude oscillator
Source: PLoS One. 2019 Nov 14;14(11):e0224991. doi: 10.1371/journal.pone.0224991 (PMC6855648; doi:10.1371/journal.pone.0224991)
Supplement: S1 Protocol — Water dimer minimization results and input files that can be used for reproducing the results are included. (ZIP) [file pone.0224991.s001.zip › gas_exp/5-point/op5_gasexp_dimer_di2.373A1.849B0.185.tleapscript]

addAtomTypes {
        { "HW"  "H"  "sp3" }
        { "OW"  "O"  "sp3" }
        { "H"   "H"  "sp3" }
}

loadOff solvents.lib
h1=createAtom H1 HW 0.8633
h2=createAtom H2 HW 0.8633
o=createAtom O OW 0
y1=createAtom Y1 H -0.8633
y2=createAtom Y2 H -0.8633
r= createResidue OP5
add r h1
add r h2
add r o
add r y1
add r y2
set o position { 0 0 0 }
set h1 position { 0 0.617880122 0.472345544 }
set h2 position { 0 -0.617880122 0.472345544 }
set y1 position { 0.177270033 0 0.186200171 }
set y2 position { -0.177270033 0 0.186200171 }
bond h1 o
bond h2 o
bond h1 h2
bond y1 o
bond y2 o
bond y1 y2
OP5=createUnit OP5
add OP5 r
saveOff OP5 op5_gasexp_dimer_di2.373A1.849B0.185.lib
loadamberparams frcmod.op5_gasexp_dimer_di2.373A1.849B0.185
x=loadpdb op5_gasexp_dimer_di2.373A1.849B0.185.pdb
saveamberparm x op5_gasexp_dimer_di2.373A1.849B0.185.prmtop op5_gasexp_dimer_di2.373A1.849B0.185.inpcrd
quit
