# Supplementary material for: Exploring optimization strategies for improving explicit water models: Rigid n-point model and polarizable model based on Drude oscillator
Source: PLoS One. 2019 Nov 14;14(11):e0224991. doi: 10.1371/journal.pone.0224991 (PMC6855648; doi:10.1371/journal.pone.0224991)
Supplement: S1 Protocol — Water dimer minimization results and input files that can be used for reproducing the results are included. (ZIP) [file pone.0224991.s001.zip › gas_exp/globally-optimal-polarizable/dr3_gasexp_dimer_di1.72575al2.29K1000.0A1.8962B0.2494.in]

opca3drude_dimer: minimization
 &cntrl
  imin  = 1,
  ntxo= 1 ,
  maxcyc= 10000 ,
  ntmin  = 3,
  ntb   = 0,
  igb   = 0,
  cut   = 9999
 / 
