# Supplementary material for: Exploring optimization strategies for improving explicit water models: Rigid n-point model and polarizable model based on Drude oscillator
Source: PLoS One. 2019 Nov 14;14(11):e0224991. doi: 10.1371/journal.pone.0224991 (PMC6855648; doi:10.1371/journal.pone.0224991)
Supplement: S1 Protocol — Water dimer minimization results and input files that can be used for reproducing the results are included. (ZIP) [file pone.0224991.s001.zip › gas_exp/globally-optimal-polarizable/dr3_gasexp_dimer_di1.72575al2.29K1000.0A1.8962B0.2494.inpcrd]

default_name
     8
   1.6647100   0.0000000  -0.6655300   0.1253400   0.0000000   1.7884300
   0.0000000   0.0000000   0.0000000   0.0008471  -0.0000000   0.0005314
  -0.8717700   1.4484100   3.5069100  -0.8717700  -1.4484100   3.5069100
   0.0000000   0.0000000   2.9100000  -0.0008251  -0.0000000   2.9105650
