# Supplementary material for: Exploring optimization strategies for improving explicit water models: Rigid n-point model and polarizable model based on Drude oscillator
Source: PLoS One. 2019 Nov 14;14(11):e0224991. doi: 10.1371/journal.pone.0224991 (PMC6855648; doi:10.1371/journal.pone.0224991)
Supplement: S1 Protocol — Water dimer minimization results and input files that can be used for reproducing the results are included. (ZIP) [file pone.0224991.s001.zip › gas_exp/globally-optimal-polarizable/dr3_gasexp_dimer_di1.72575al2.29K1000.0A1.8962B0.2494.rst]

defa
    8
   1.6844672  -0.0000001  -0.6081909   0.0348167  -0.0000055   1.7730266
  -0.0088586   0.0000010  -0.0192738  -0.0063805   0.0000009  -0.0064504
  -0.8461445   1.4484048   3.4970491  -0.8461490  -1.4484120   3.4970539
   0.0189904  -0.0000060   2.8905621   0.0157895  -0.0000060   2.9340362
