# Supplementary material for: Exploring optimization strategies for improving explicit water models: Rigid n-point model and polarizable model based on Drude oscillator
Source: PLoS One. 2019 Nov 14;14(11):e0224991. doi: 10.1371/journal.pone.0224991 (PMC6855648; doi:10.1371/journal.pone.0224991)
Supplement: S1 Protocol — Water dimer minimization results and input files that can be used for reproducing the results are included. (ZIP) [file pone.0224991.s001.zip › gas_exp/globally-optimal-polarizable/frcmod.dr3_gasexp_dimer_di1.72575al2.29K1000.0A1.8962B0.2494]

This is the additional/replacement parameter set for dr3_gasexp_dimer_di1.72575al2.29K1000.0A1.8962B0.2494
MASS
OW    16.0

BOND
OW-HW   553000    1.792812
OW-H    1000.0    0.0
HW-HW   553000    2.896817

ANGLE
HW-OW-H      0.0     0.0

DIHE
X -HW-OW-X    2      0.0        0.0        1.0
X -H-OW-X     2      0.0        0.0        1.0

NONBON
  OW         1.8962      0.2494
  H        0.0       0.0
  HW       0.0       0.0
