# Supplementary material for: Exploring optimization strategies for improving explicit water models: Rigid n-point model and polarizable model based on Drude oscillator
Source: PLoS One. 2019 Nov 14;14(11):e0224991. doi: 10.1371/journal.pone.0224991 (PMC6855648; doi:10.1371/journal.pone.0224991)
Supplement: S1 Protocol — Water dimer minimization results and input files that can be used for reproducing the results are included. (ZIP) [file pone.0224991.s001.zip › gas_exp/limited-optimal-polarizable/dr3_gasexp_dimer_di1.86al0.94K1000.0A1.899B0.17.prmtop]

%VERSION  VERSION_STAMP = V0001.000  DATE = 08/15/19  14:48:26                  
%FLAG TITLE                                                                     
%FORMAT(20a4)                                                                   
default_name                                                                    
%FLAG POINTERS                                                                  
%FORMAT(10I8)                                                                   
       8       3       0       8       0       4       0       4       0       0
      14       2       8       4       4       3       1       1       3       1
       0       0       0       0       0       0       0       0       4       0
       0
%FLAG ATOM_NAME                                                                 
%FORMAT(20a4)                                                                   
H1  H2  O   Y1  H1  H2  O   Y1  
%FLAG CHARGE                                                                    
%FORMAT(5E16.8)                                                                 
  3.59926430E+00  3.59926430E+00 -3.78579480E+01  3.06594194E+01  3.59926430E+00
  3.59926430E+00 -3.78579480E+01  3.06594194E+01
%FLAG ATOMIC_NUMBER                                                             
%FORMAT(10I8)                                                                   
       1       1       8       1       1       1       8       1
%FLAG MASS                                                                      
%FORMAT(5E16.8)                                                                 
  1.00800000E+00  1.00800000E+00  1.60000000E+01  1.00800000E+00  1.00800000E+00
  1.00800000E+00  1.60000000E+01  1.00800000E+00
%FLAG ATOM_TYPE_INDEX                                                           
%FORMAT(10I8)                                                                   
       1       1       2       3       1       1       2       3
%FLAG NUMBER_EXCLUDED_ATOMS                                                     
%FORMAT(10I8)                                                                   
       3       2       1       1       3       2       1       1
%FLAG NONBONDED_PARM_INDEX                                                      
%FORMAT(10I8)                                                                   
       1      -1       4      -1       3       5       4       5       6
%FLAG RESIDUE_LABEL                                                             
%FORMAT(20a4)                                                                   
DR3 DR3 
%FLAG RESIDUE_POINTER                                                           
%FORMAT(10I8)                                                                   
       1       5
%FLAG BOND_FORCE_CONSTANT                                                       
%FORMAT(5E16.8)                                                                 
  1.00000000E+03  5.53000000E+05  5.53000000E+05
%FLAG BOND_EQUIL_VALUE                                                          
%FORMAT(5E16.8)                                                                 
  0.00000000E+00  1.66341200E+00  2.68773200E+00
%FLAG ANGLE_FORCE_CONSTANT                                                      
%FORMAT(5E16.8)                                                                 
  0.00000000E+00
%FLAG ANGLE_EQUIL_VALUE                                                         
%FORMAT(5E16.8)                                                                 
  0.00000000E+00
%FLAG DIHEDRAL_FORCE_CONSTANT                                                   
%FORMAT(5E16.8)                                                                 
  0.00000000E+00
%FLAG DIHEDRAL_PERIODICITY                                                      
%FORMAT(5E16.8)                                                                 
  1.00000000E+00
%FLAG DIHEDRAL_PHASE                                                            
%FORMAT(5E16.8)                                                                 
  0.00000000E+00
%FLAG SCEE_SCALE_FACTOR                                                         
%FORMAT(5E16.8)                                                                 
  1.20000000E+00
%FLAG SCNB_SCALE_FACTOR                                                         
%FORMAT(5E16.8)                                                                 
  2.00000000E+00
%FLAG SOLTY                                                                     
%FORMAT(5E16.8)                                                                 
  0.00000000E+00  0.00000000E+00  0.00000000E+00
%FLAG LENNARD_JONES_ACOEF                                                       
%FORMAT(5E16.8)                                                                 
  0.00000000E+00  0.00000000E+00  1.53146983E+06  0.00000000E+00  3.06456869E+03
  1.39982777E-01
%FLAG LENNARD_JONES_BCOEF                                                       
%FORMAT(5E16.8)                                                                 
  0.00000000E+00  0.00000000E+00  1.02048983E+03  0.00000000E+00  2.51652830E+01
  9.37598976E-02
%FLAG BONDS_INC_HYDROGEN                                                        
%FORMAT(10I8)                                                                   

%FLAG BONDS_WITHOUT_HYDROGEN                                                    
%FORMAT(10I8)                                                                   
       6       9       1       3       6       2       0       6       2       0
       3       3      18      21       1      15      18       2      12      18
       2      12      15       3
%FLAG ANGLES_INC_HYDROGEN                                                       
%FORMAT(10I8)                                                                   

%FLAG ANGLES_WITHOUT_HYDROGEN                                                   
%FORMAT(10I8)                                                                   
       3       6       9       1       0       6       9       1      15      18
      21       1      12      18      21       1
%FLAG DIHEDRALS_INC_HYDROGEN                                                    
%FORMAT(10I8)                                                                   

%FLAG DIHEDRALS_WITHOUT_HYDROGEN                                                
%FORMAT(10I8)                                                                   
       3       0      -6       9       1       0       3      -6       9       1
      15      12     -18      21       1      12      15     -18      21       1
%FLAG EXCLUDED_ATOMS_LIST                                                       
%FORMAT(10I8)                                                                   
       2       3       4       3       4       4       0       6       7       8
       7       8       8       0
%FLAG HBOND_ACOEF                                                               
%FORMAT(5E16.8)                                                                 
  0.00000000E+00
%FLAG HBOND_BCOEF                                                               
%FORMAT(5E16.8)                                                                 
  0.00000000E+00
%FLAG HBCUT                                                                     
%FORMAT(5E16.8)                                                                 
  0.00000000E+00
%FLAG AMBER_ATOM_TYPE                                                           
%FORMAT(20a4)                                                                   
HW  HW  OW  H   HW  HW  OW  H   
%FLAG TREE_CHAIN_CLASSIFICATION                                                 
%FORMAT(20a4)                                                                   
BLA BLA BLA BLA BLA BLA BLA BLA 
%FLAG JOIN_ARRAY                                                                
%FORMAT(10I8)                                                                   
       0       0       0       0       0       0       0       0
%FLAG IROTAT                                                                    
%FORMAT(10I8)                                                                   
       0       0       0       0       0       0       0       0
%FLAG RADIUS_SET                                                                
%FORMAT(1a80)                                                                   
modified Bondi radii (mbondi)                                                   
%FLAG RADII                                                                     
%FORMAT(5E16.8)                                                                 
  1.20000000E+00  1.20000000E+00  1.50000000E+00  1.20000000E+00  1.20000000E+00
  1.20000000E+00  1.50000000E+00  1.20000000E+00
%FLAG SCREEN                                                                    
%FORMAT(5E16.8)                                                                 
  8.50000000E-01  8.50000000E-01  8.50000000E-01  8.50000000E-01  8.50000000E-01
  8.50000000E-01  8.50000000E-01  8.50000000E-01
%FLAG IPOL                                                                      
%FORMAT(1I8)                                                                    
       0
