# Supplementary material for: Exploring optimization strategies for improving explicit water models: Rigid n-point model and polarizable model based on Drude oscillator
Source: PLoS One. 2019 Nov 14;14(11):e0224991. doi: 10.1371/journal.pone.0224991 (PMC6855648; doi:10.1371/journal.pone.0224991)
Supplement: S1 Protocol — Water dimer minimization results and input files that can be used for reproducing the results are included. (ZIP) [file pone.0224991.s001.zip › gas_exp/limited-optimal-polarizable/dr3_gasexp_dimer_di1.86al0.94K1000.0A1.899B0.17.rst]

defa
    8
   1.5979243  -0.0000000  -0.5531704   0.0028608   0.0000000   1.6100841
   0.0113899  -0.0000000  -0.0533214   0.0125350  -0.0000000  -0.0458839
  -0.7419402   1.3438658   3.5478951  -0.7419402  -1.3438658   3.5478951
  -0.0474186   0.0000000   2.8560801  -0.0502482   0.0000000   2.8810209
