# Supplementary material for: Exploring optimization strategies for improving explicit water models: Rigid n-point model and polarizable model based on Drude oscillator
Source: PLoS One. 2019 Nov 14;14(11):e0224991. doi: 10.1371/journal.pone.0224991 (PMC6855648; doi:10.1371/journal.pone.0224991)
Supplement: S1 Protocol — Water dimer minimization results and input files that can be used for reproducing the results are included. (ZIP) [file pone.0224991.s001.zip › gas_exp/limited-optimal-polarizable/dr3_gasexp_dimer_di1.86al0.94K1000.0A1.899B0.17.tleapscript]

source leaprc.protein.ff14SB
h1=createAtom H1 HW 0.197519758683729
h2=createAtom H2 HW 0.197519758683729
o=createAtom O OW -2.07756145112510
y1=createAtom Y1 H 1.6825219337576367
r= createResidue DR3
add r h1
add r h2
add r o
add r y1
set o position { 0 0 0 }
set h1 position { 0 1.343866171 0.980286738 }
set h2 position { 0 -1.343866171 0.980286738 }
set y1 position { 0 0 0.001 }
bond h1 o
bond h2 o
bond h1 h2
bond y1 o
DR3=createUnit DR3
add DR3 r
saveOff DR3 dr3_gasexp_dimer_di1.86al0.94K1000.0A1.899B0.17.lib
loadamberparams frcmod.dr3_gasexp_dimer_di1.86al0.94K1000.0A1.899B0.17
x=loadpdb dr3_gasexp_dimer_di1.86al0.94K1000.0A1.899B0.17.pdb
saveamberparm x dr3_gasexp_dimer_di1.86al0.94K1000.0A1.899B0.17.prmtop dr3_gasexp_dimer_di1.86al0.94K1000.0A1.899B0.17.inpcrd
quit
