# Supplementary material for: Exploring optimization strategies for improving explicit water models: Rigid n-point model and polarizable model based on Drude oscillator
Source: PLoS One. 2019 Nov 14;14(11):e0224991. doi: 10.1371/journal.pone.0224991 (PMC6855648; doi:10.1371/journal.pone.0224991)
Supplement: S1 Protocol — Water dimer minimization results and input files that can be used for reproducing the results are included. (ZIP) [file pone.0224991.s001.zip › gas_QM/3-point/rg3_gasexp_dimer_di1.925A1.852B0.181.pdb]

ATOM      1  O   DR3     1     0.00000 0.00000 0.00000  1.00  0.00           O  
ATOM      2  H1  DR3     1     1.42920 0.00000-0.57736  1.00  0.00           H  
ATOM      3  H2  DR3     1     0.10222 0.00000 1.53802  1.00  0.00           H  
ATOM      4  O   DR3     2     0.00000 0.00000 2.91000  1.00  0.00           O  
ATOM      5  H1  DR3     2    -0.74582 1.24857 3.42067  1.00  0.00           H  
ATOM      6  H2  DR3     2    -0.74582-1.24857 3.42067  1.00  0.00           H  
TER
END
