# Supplementary material for: Exploring optimization strategies for improving explicit water models: Rigid n-point model and polarizable model based on Drude oscillator
Source: PLoS One. 2019 Nov 14;14(11):e0224991. doi: 10.1371/journal.pone.0224991 (PMC6855648; doi:10.1371/journal.pone.0224991)
Supplement: S1 Protocol — Water dimer minimization results and input files that can be used for reproducing the results are included. (ZIP) [file pone.0224991.s001.zip › gas_QM/3-point/rg3_gasexp_dimer_di1.925A1.852B0.181.rst]

defa
    6
   1.5013545   0.0000000  -0.5205611  -0.0250094  -0.0000000   1.4557778
   0.0227874  -0.0000000  -0.0849068  -0.6780273   1.2485698   3.5197807
  -0.6780273  -1.2485697   3.5197807  -0.1032978  -0.0000000   2.8221287
