# Supplementary material for: Exploring optimization strategies for improving explicit water models: Rigid n-point model and polarizable model based on Drude oscillator
Source: PLoS One. 2019 Nov 14;14(11):e0224991. doi: 10.1371/journal.pone.0224991 (PMC6855648; doi:10.1371/journal.pone.0224991)
Supplement: S1 Protocol — Water dimer minimization results and input files that can be used for reproducing the results are included. (ZIP) [file pone.0224991.s001.zip › gas_QM/3-point/rg3_gasexp_dimer_di1.925A1.852B0.181.tleapscript]

source leaprc.protein.ff14SB
h1=createAtom H1 HW 0.221698599137931
h2=createAtom H2 HW 0.221698599137931
o=createAtom O OW -0.443397198275862
r= createResidue DR3
add r h1
add r h2
add r o
set o position { 0 0 0 }
set h1 position { 0 1.248570105 0.903896104 }
set h2 position { 0 -1.248570105 0.903896104 }
bond h1 o
bond h2 o
bond h1 h2
DR3=createUnit DR3
add DR3 r
saveOff DR3 rg3_gasexp_dimer_di1.925A1.852B0.181.lib
loadamberparams frcmod.rg3_gasexp_dimer_di1.925A1.852B0.181
x=loadpdb rg3_gasexp_dimer_di1.925A1.852B0.181.pdb
saveamberparm x rg3_gasexp_dimer_di1.925A1.852B0.181.prmtop rg3_gasexp_dimer_di1.925A1.852B0.181.inpcrd
quit
