# Supplementary material for: Exploring optimization strategies for improving explicit water models: Rigid n-point model and polarizable model based on Drude oscillator
Source: PLoS One. 2019 Nov 14;14(11):e0224991. doi: 10.1371/journal.pone.0224991 (PMC6855648; doi:10.1371/journal.pone.0224991)
Supplement: S1 Protocol — Water dimer minimization results and input files that can be used for reproducing the results are included. (ZIP) [file pone.0224991.s001.zip › gas_QM/4-point/op4_gasQM_dimer_di2.239A1.847B0.169.inpcrd]

default_name
     8
   0.0000000   0.0000000   0.0000000   0.6588000   0.0000000  -0.1661300
   0.1371600   0.0000000   0.6654400   0.2603498  -0.0000000   0.1633153
   0.0000000   0.0000000   2.9100000  -0.3876400   0.4908200   3.1754200
  -0.3876400  -0.4908200   3.1754200  -0.2535858   0.0000008   3.0836321
