# Supplementary material for: Exploring optimization strategies for improving explicit water models: Rigid n-point model and polarizable model based on Drude oscillator
Source: PLoS One. 2019 Nov 14;14(11):e0224991. doi: 10.1371/journal.pone.0224991 (PMC6855648; doi:10.1371/journal.pone.0224991)
Supplement: S1 Protocol — Water dimer minimization results and input files that can be used for reproducing the results are included. (ZIP) [file pone.0224991.s001.zip › gas_QM/4-point/op4_gasQM_dimer_di2.239A1.847B0.169.rst]

defa
    8
   0.0084835   0.0000000  -0.0156149   0.6790652   0.0000000  -0.1248913
   0.0883778   0.0000000   0.6591306   0.2539438   0.0000000   0.1693252
   0.0001597   0.0000000   2.8943694  -0.3777031   0.4908164   3.1735781
  -0.3777031  -0.4908164   3.1735781  -0.2470156   0.0000000   3.0770111
