# Supplementary material for: Exploring optimization strategies for improving explicit water models: Rigid n-point model and polarizable model based on Drude oscillator
Source: PLoS One. 2019 Nov 14;14(11):e0224991. doi: 10.1371/journal.pone.0224991 (PMC6855648; doi:10.1371/journal.pone.0224991)
Supplement: S1 Protocol — Water dimer minimization results and input files that can be used for reproducing the results are included. (ZIP) [file pone.0224991.s001.zip › gas_QM/5-point/op5_gasQM_dimer_di2.283A1.838B0.186.inpcrd]

default_name
    10
   0.7220000   0.0000000  -0.2540000   0.0860000   0.0000000   0.7610000
   0.0000000   0.0000000   0.0000000   0.1850716  -0.1313924   0.1160308
   0.1850729   0.1313924   0.1160287  -0.3940000   0.5990000   3.1790000
  -0.3940000  -0.5990000   3.1790000   0.0000000   0.0000000   2.9100000
  -0.1063144   0.0000082   3.1416805  -0.2544875  -0.0000040   2.9246538
