# Supplementary material for: Exploring optimization strategies for improving explicit water models: Rigid n-point model and polarizable model based on Drude oscillator
Source: PLoS One. 2019 Nov 14;14(11):e0224991. doi: 10.1371/journal.pone.0224991 (PMC6855648; doi:10.1371/journal.pone.0224991)
Supplement: S1 Protocol — Water dimer minimization results and input files that can be used for reproducing the results are included. (ZIP) [file pone.0224991.s001.zip › gas_QM/5-point/op5_gasQM_dimer_di2.283A1.838B0.186.rst]

defa
   10
   0.7434187   0.0000003  -0.2167379   0.0414987   0.0000000   0.7537690
   0.0059988  -0.0000004  -0.0110106   0.1829827  -0.1313966   0.1169946
   0.1829824   0.1313964   0.1169945  -0.3862310   0.5988692   3.1796853
  -0.3862298  -0.5988676   3.1796858  -0.0006338   0.0000011   2.8989752
  -0.0998922   0.0000011   3.1337499  -0.2545548   0.0000008   2.9212901
