# Supplementary material for: Exploring optimization strategies for improving explicit water models: Rigid n-point model and polarizable model based on Drude oscillator
Source: PLoS One. 2019 Nov 14;14(11):e0224991. doi: 10.1371/journal.pone.0224991 (PMC6855648; doi:10.1371/journal.pone.0224991)
Supplement: S1 Protocol — Water dimer minimization results and input files that can be used for reproducing the results are included. (ZIP) [file pone.0224991.s001.zip › liquid_MP2_4MM/3-point/frcmod.rg3_gasexp_dimer_di2.127A1.9B0.178]

This is the additional/replacement parameter set for rg3_gasexp_dimer_di2.127A1.9B0.178
MASS
OW    16.0

BOND
OW-HW   553000    1.660830
HW-HW   553000    2.682533

ANGLE

DIHE
X -HW-OW-X    2      0.0        0.0        1.0

NONBON
  OW         1.9000      0.1780
