# Supplementary material for: Exploring optimization strategies for improving explicit water models: Rigid n-point model and polarizable model based on Drude oscillator
Source: PLoS One. 2019 Nov 14;14(11):e0224991. doi: 10.1371/journal.pone.0224991 (PMC6855648; doi:10.1371/journal.pone.0224991)
Supplement: S1 Protocol — Water dimer minimization results and input files that can be used for reproducing the results are included. (ZIP) [file pone.0224991.s001.zip › liquid_MP2_4MM/3-point/rg3_gasexp_dimer_di2.127A1.9B0.178.inpcrd]

default_name
     6
   1.5424800   0.0000000  -0.6157300   0.1169800   0.0000000   1.6567100
   0.0000000   0.0000000   0.0000000  -0.8081700   1.3412700   3.4633700
  -0.8081700  -1.3412700   3.4633700   0.0000000   0.0000000   2.9100000
