# Supplementary material for: Exploring optimization strategies for improving explicit water models: Rigid n-point model and polarizable model based on Drude oscillator
Source: PLoS One. 2019 Nov 14;14(11):e0224991. doi: 10.1371/journal.pone.0224991 (PMC6855648; doi:10.1371/journal.pone.0224991)
Supplement: S1 Protocol — Water dimer minimization results and input files that can be used for reproducing the results are included. (ZIP) [file pone.0224991.s001.zip › liquid_MP2_4MM/3-point/rg3_gasexp_dimer_di2.127A1.9B0.178.rst]

defa
    6
   1.5880363   0.0000000  -0.5639595   0.0140432   0.0000000   1.6082565
   0.0078947  -0.0000000  -0.0525788  -0.7642974   1.3412663   3.5144827
  -0.7642974  -1.3412663   3.5144826  -0.0382594   0.0000000   2.8570366
