# Supplementary material for: Exploring optimization strategies for improving explicit water models: Rigid n-point model and polarizable model based on Drude oscillator
Source: PLoS One. 2019 Nov 14;14(11):e0224991. doi: 10.1371/journal.pone.0224991 (PMC6855648; doi:10.1371/journal.pone.0224991)
Supplement: S1 Protocol — Water dimer minimization results and input files that can be used for reproducing the results are included. (ZIP) [file pone.0224991.s001.zip › liquid_MP2_4MM/3-point/rg3_gasexp_dimer_di2.127A1.9B0.178.tleapscript]

source leaprc.protein.ff14SB
h1=createAtom H1 HW 0.226061677872000
h2=createAtom H2 HW 0.226061677872000
o=createAtom O OW -0.452123355744000
r= createResidue DR3
add r h1
add r h2
add r o
set o position { 0 0 0 }
set h1 position { 0 1.341266476 0.979470302 }
set h2 position { 0 -1.341266476 0.979470302 }
bond h1 o
bond h2 o
bond h1 h2
DR3=createUnit DR3
add DR3 r
saveOff DR3 rg3_gasexp_dimer_di2.127A1.9B0.178.lib
loadamberparams frcmod.rg3_gasexp_dimer_di2.127A1.9B0.178
x=loadpdb rg3_gasexp_dimer_di2.127A1.9B0.178.pdb
saveamberparm x rg3_gasexp_dimer_di2.127A1.9B0.178.prmtop rg3_gasexp_dimer_di2.127A1.9B0.178.inpcrd
quit
