# Supplementary material for: Exploring optimization strategies for improving explicit water models: Rigid n-point model and polarizable model based on Drude oscillator
Source: PLoS One. 2019 Nov 14;14(11):e0224991. doi: 10.1371/journal.pone.0224991 (PMC6855648; doi:10.1371/journal.pone.0224991)
Supplement: S1 Protocol — Water dimer minimization results and input files that can be used for reproducing the results are included. (ZIP) [file pone.0224991.s001.zip › liquid_MP2_4MM/4-point/frcmod.op4_mp24mm_dimer_di2.512A1.881B0.176]

This is the additional/replacement parameter set for op4_mp24mm_dimer_di2.512A1.881B0.176
MASS
OW    16.0
EP     0.0

BOND
OW-HW   553000    0.598778
HW-HW   553000    0.763080
OW-EP   553000    0.367874

ANGLE
HW-OW-EP      0.0    120.0
HW-OW-HW      100.   79.166414

DIHE
X -HW-OW-X    2      0.0        0.0        1.0

NONBON
  OW         1.8810      0.1760
  EP       0.0         0.0
