# Supplementary material for: Exploring optimization strategies for improving explicit water models: Rigid n-point model and polarizable model based on Drude oscillator
Source: PLoS One. 2019 Nov 14;14(11):e0224991. doi: 10.1371/journal.pone.0224991 (PMC6855648; doi:10.1371/journal.pone.0224991)
Supplement: S1 Protocol — Water dimer minimization results and input files that can be used for reproducing the results are included. (ZIP) [file pone.0224991.s001.zip › liquid_MP2_4MM/4-point/op4_mp24mm_dimer_di2.512A1.881B0.176.inpcrd]

default_name
     8
   0.0000000   0.0000000   0.0000000   0.5936800   0.0000000  -0.0779800
   0.1881800   0.0000000   0.5684400   0.3116349  -0.0000000   0.1954870
   0.0000000   0.0000000   2.9100000  -0.3807700   0.3815400   3.1707200
  -0.3807700  -0.3815400   3.1707200  -0.3035375  -0.0000004   3.1178376
