# Supplementary material for: Exploring optimization strategies for improving explicit water models: Rigid n-point model and polarizable model based on Drude oscillator
Source: PLoS One. 2019 Nov 14;14(11):e0224991. doi: 10.1371/journal.pone.0224991 (PMC6855648; doi:10.1371/journal.pone.0224991)
Supplement: S1 Protocol — Water dimer minimization results and input files that can be used for reproducing the results are included. (ZIP) [file pone.0224991.s001.zip › liquid_MP2_4MM/4-point/op4_mp24mm_dimer_di2.512A1.881B0.176.pdb]

ATOM      1  O   OP4     1     0.00000 0.00000 0.00000  1.00  0.00           O  
ATOM      2  H1  OP4     1     0.59368 0.00000-0.07798  1.00  0.00           H  
ATOM      3  H2  OP4     1     0.18818 0.00000 0.56844  1.00  0.00           H  
ATOM      4  O   OP4     2     0.00000 0.00000 2.91000  1.00  0.00           O  
ATOM      5  H1  OP4     2    -0.38077 0.38154 3.17072  1.00  0.00           H  
ATOM      6  H2  OP4     2    -0.38077-0.38154 3.17072  1.00  0.00           H  
TER
END
