# Supplementary material for: Exploring optimization strategies for improving explicit water models: Rigid n-point model and polarizable model based on Drude oscillator
Source: PLoS One. 2019 Nov 14;14(11):e0224991. doi: 10.1371/journal.pone.0224991 (PMC6855648; doi:10.1371/journal.pone.0224991)
Supplement: S1 Protocol — Water dimer minimization results and input files that can be used for reproducing the results are included. (ZIP) [file pone.0224991.s001.zip › liquid_MP2_4MM/4-point/op4_mp24mm_dimer_di2.512A1.881B0.176.prmtop]

%VERSION  VERSION_STAMP = V0001.000  DATE = 08/13/19  15:28:58                  
%FLAG TITLE                                                                     
%FORMAT(20a4)                                                                   
default_name                                                                    
%FLAG POINTERS                                                                  
%FORMAT(10I8)                                                                   
       8       2       6       2       0       0       0       0       0       0
      14       2       2       0       0       3       0       0       3       1
       0       0       0       0       0       0       0       0       4       0
       2
%FLAG ATOM_NAME                                                                 
%FORMAT(20a4)                                                                   
O   H1  H2  EPW O   H1  H2  EPW 
%FLAG CHARGE                                                                    
%FORMAT(5E16.8)                                                                 
  0.00000000E+00  5.09072484E+01  5.09072484E+01 -1.01814497E+02  0.00000000E+00
  5.09072484E+01  5.09072484E+01 -1.01814497E+02
%FLAG ATOMIC_NUMBER                                                             
%FORMAT(10I8)                                                                   
       8       1       1       0       8       1       1       0
%FLAG MASS                                                                      
%FORMAT(5E16.8)                                                                 
  1.60000000E+01  1.00800000E+00  1.00800000E+00  0.00000000E+00  1.60000000E+01
  1.00800000E+00  1.00800000E+00  0.00000000E+00
%FLAG ATOM_TYPE_INDEX                                                           
%FORMAT(10I8)                                                                   
       1       2       2       2       1       2       2       2
%FLAG NUMBER_EXCLUDED_ATOMS                                                     
%FORMAT(10I8)                                                                   
       3       2       1       1       3       2       1       1
%FLAG NONBONDED_PARM_INDEX                                                      
%FORMAT(10I8)                                                                   
       1       2       2       3
%FLAG RESIDUE_LABEL                                                             
%FORMAT(20a4)                                                                   
OP4 OP4 
%FLAG RESIDUE_POINTER                                                           
%FORMAT(10I8)                                                                   
       1       5
%FLAG BOND_FORCE_CONSTANT                                                       
%FORMAT(5E16.8)                                                                 
  5.53000000E+05  5.53000000E+05  5.53000000E+05
%FLAG BOND_EQUIL_VALUE                                                          
%FORMAT(5E16.8)                                                                 
  3.67874000E-01  5.98778000E-01  7.63080000E-01
%FLAG ANGLE_FORCE_CONSTANT                                                      
%FORMAT(5E16.8)                                                                 

%FLAG ANGLE_EQUIL_VALUE                                                         
%FORMAT(5E16.8)                                                                 

%FLAG DIHEDRAL_FORCE_CONSTANT                                                   
%FORMAT(5E16.8)                                                                 

%FLAG DIHEDRAL_PERIODICITY                                                      
%FORMAT(5E16.8)                                                                 

%FLAG DIHEDRAL_PHASE                                                            
%FORMAT(5E16.8)                                                                 

%FLAG SCEE_SCALE_FACTOR                                                         
%FORMAT(5E16.8)                                                                 

%FLAG SCNB_SCALE_FACTOR                                                         
%FORMAT(5E16.8)                                                                 

%FLAG SOLTY                                                                     
%FORMAT(5E16.8)                                                                 
  0.00000000E+00  0.00000000E+00  0.00000000E+00
%FLAG LENNARD_JONES_ACOEF                                                       
%FORMAT(5E16.8)                                                                 
  1.41428900E+06  0.00000000E+00  0.00000000E+00
%FLAG LENNARD_JONES_BCOEF                                                       
%FORMAT(5E16.8)                                                                 
  9.97827366E+02  0.00000000E+00  0.00000000E+00
%FLAG BONDS_INC_HYDROGEN                                                        
%FORMAT(10I8)                                                                   
       6       0       2       3       0       2       3       6       3      18
      12       2      15      12       2      15      18       3
%FLAG BONDS_WITHOUT_HYDROGEN                                                    
%FORMAT(10I8)                                                                   
       0       9       1      12      21       1
%FLAG ANGLES_INC_HYDROGEN                                                       
%FORMAT(10I8)                                                                   

%FLAG ANGLES_WITHOUT_HYDROGEN                                                   
%FORMAT(10I8)                                                                   

%FLAG DIHEDRALS_INC_HYDROGEN                                                    
%FORMAT(10I8)                                                                   

%FLAG DIHEDRALS_WITHOUT_HYDROGEN                                                
%FORMAT(10I8)                                                                   

%FLAG EXCLUDED_ATOMS_LIST                                                       
%FORMAT(10I8)                                                                   
       2       3       4       3       4       4       0       6       7       8
       7       8       8       0
%FLAG HBOND_ACOEF                                                               
%FORMAT(5E16.8)                                                                 
  0.00000000E+00
%FLAG HBOND_BCOEF                                                               
%FORMAT(5E16.8)                                                                 
  0.00000000E+00
%FLAG HBCUT                                                                     
%FORMAT(5E16.8)                                                                 
  0.00000000E+00
%FLAG AMBER_ATOM_TYPE                                                           
%FORMAT(20a4)                                                                   
OW  HW  HW  EP  OW  HW  HW  EP  
%FLAG TREE_CHAIN_CLASSIFICATION                                                 
%FORMAT(20a4)                                                                   
BLA BLA BLA BLA BLA BLA BLA BLA 
%FLAG JOIN_ARRAY                                                                
%FORMAT(10I8)                                                                   
       0       0       0       0       0       0       0       0
%FLAG IROTAT                                                                    
%FORMAT(10I8)                                                                   
       0       0       0       0       0       0       0       0
%FLAG RADIUS_SET                                                                
%FORMAT(1a80)                                                                   
modified Bondi radii (mbondi)                                                   
%FLAG RADII                                                                     
%FORMAT(5E16.8)                                                                 
  1.50000000E+00  8.00000000E-01  8.00000000E-01  1.50000000E+00  1.50000000E+00
  8.00000000E-01  8.00000000E-01  1.50000000E+00
%FLAG SCREEN                                                                    
%FORMAT(5E16.8)                                                                 
  8.50000000E-01  8.50000000E-01  8.50000000E-01  8.00000000E-01  8.50000000E-01
  8.50000000E-01  8.50000000E-01  8.00000000E-01
%FLAG IPOL                                                                      
%FORMAT(1I8)                                                                    
       0
