# Supplementary material for: Exploring optimization strategies for improving explicit water models: Rigid n-point model and polarizable model based on Drude oscillator
Source: PLoS One. 2019 Nov 14;14(11):e0224991. doi: 10.1371/journal.pone.0224991 (PMC6855648; doi:10.1371/journal.pone.0224991)
Supplement: S1 Protocol — Water dimer minimization results and input files that can be used for reproducing the results are included. (ZIP) [file pone.0224991.s001.zip › liquid_MP2_4MM/4-point/op4_mp24mm_dimer_di2.512A1.881B0.176.rst]

defa
    8
   0.0029045   0.0000000   0.0050844   0.6005986   0.0000000  -0.0310664
   0.1508447   0.0000000   0.5853676   0.3000746   0.0000000   0.2219283
   0.0262883   0.0000000   2.9150686  -0.3801581   0.3815331   3.1337229
  -0.3801581  -0.3815331   3.1337229  -0.2976811   0.0000000   3.0893531
