# Supplementary material for: Exploring optimization strategies for improving explicit water models: Rigid n-point model and polarizable model based on Drude oscillator
Source: PLoS One. 2019 Nov 14;14(11):e0224991. doi: 10.1371/journal.pone.0224991 (PMC6855648; doi:10.1371/journal.pone.0224991)
Supplement: S1 Protocol — Water dimer minimization results and input files that can be used for reproducing the results are included. (ZIP) [file pone.0224991.s001.zip › liquid_MP2_4MM/4-point/op4_mp24mm_dimer_di2.512A1.881B0.176.tleapscript]

source leaprc.protein.ff14SB
addAtomTypes {
        { "HW"  "H"  "sp3" }
        { "OW"  "O"  "sp3" }
        { "EP"  "Lp"  "sp3" }
}

h1=createAtom H1 HW 2.79367853732395
h2=createAtom H2 HW 2.79367853732395
o=createAtom O OW 0.0
ep=createAtom EPW EP -5.58735707464790
set h1  element  H
set h2  element  H
set o  element  O
set ep  element  Lp
r= createResidue OP4
add r h1
add r h2
add r o
add r ep
bond h1 o
bond h2 o
bond h1 h2
bond ep o
OP4=createUnit OP4
add OP4 r
set OP4.1   restype  solvent
set OP4.1   imagingAtom  OP4.1.O
zMatrix OP4  {
        {  H1  O 0.598777957 }
        {  H2  O  H1 0.598777957 79.166414066 }
        {  EPW O  H1  H2 0.367874272 39.583207033 0.0 }
}

saveOff OP4 op4_mp24mm_dimer_di2.512A1.881B0.176.lib
loadamberparams frcmod.op4_mp24mm_dimer_di2.512A1.881B0.176
x=loadpdb op4_mp24mm_dimer_di2.512A1.881B0.176.pdb
saveamberparm x op4_mp24mm_dimer_di2.512A1.881B0.176.prmtop op4_mp24mm_dimer_di2.512A1.881B0.176.inpcrd
quit
