# Supplementary material for: Exploring optimization strategies for improving explicit water models: Rigid n-point model and polarizable model based on Drude oscillator
Source: PLoS One. 2019 Nov 14;14(11):e0224991. doi: 10.1371/journal.pone.0224991 (PMC6855648; doi:10.1371/journal.pone.0224991)
Supplement: S1 Protocol — Water dimer minimization results and input files that can be used for reproducing the results are included. (ZIP) [file pone.0224991.s001.zip › liquid_MP2_4MM/5-point/frcmod.op5_mp24mm_dimer_di2.713A1.897B0.184]

This is the additional/replacement parameter set for op5_mp24mm_dimer_di2.713A1.897B0.184
MASS
OW    16.0
HW    1.0
H     1.0

BOND
OW-HW   553000    0.916634
OW-H    553000    0.339448
HW-HW   553000    1.526482
H-H     553000    0.677275

ANGLE
H-OW-H       0.0       172.080360
HW-OW-H   100000.0     87.808304
OW-H-H       0.0       3.959820

DIHE
X -HW-OW-X    2      0.0        0.0        1.0
X -H-OW-X     2      0.0        0.0        1.0
X -H-H-X      2      0.0        0.0        1.0
X -HW-HW-X    2      0.0        0.0        1.0

NONBON
  OW         1.8970      0.1840
  H        0.0       0.0
  HW       0.0       0.0
