# Supplementary material for: Exploring optimization strategies for improving explicit water models: Rigid n-point model and polarizable model based on Drude oscillator
Source: PLoS One. 2019 Nov 14;14(11):e0224991. doi: 10.1371/journal.pone.0224991 (PMC6855648; doi:10.1371/journal.pone.0224991)
Supplement: S1 Protocol — Water dimer minimization results and input files that can be used for reproducing the results are included. (ZIP) [file pone.0224991.s001.zip › liquid_MP2_4MM/5-point/op5_mp24mm_dimer_di2.713A1.897B0.184.inpcrd]

default_name
    10
   0.8360000   0.0000000  -0.3770000   0.0240000   0.0000000   0.9160000
   0.0000000   0.0000000   0.0000000   0.0198517  -0.3386374   0.0124658
   0.0198636   0.3386374   0.0124469  -0.4190000   0.7630000   3.1970000
  -0.4190000  -0.7630000   3.1970000   0.0000000   0.0000000   2.9100000
   0.1720271   0.0000086   3.2026285  -0.2107058  -0.0000258   2.6438650
