# Supplementary material for: Exploring optimization strategies for improving explicit water models: Rigid n-point model and polarizable model based on Drude oscillator
Source: PLoS One. 2019 Nov 14;14(11):e0224991. doi: 10.1371/journal.pone.0224991 (PMC6855648; doi:10.1371/journal.pone.0224991)
Supplement: S1 Protocol — Water dimer minimization results and input files that can be used for reproducing the results are included. (ZIP) [file pone.0224991.s001.zip › liquid_MP2_4MM/5-point/op5_mp24mm_dimer_di2.713A1.897B0.184.rst]

defa
   10
   0.8296730  -0.0000009  -0.3650605   0.0185345  -0.0000015   0.9280673
  -0.0059419  -0.0000013   0.0117333   0.0139113  -0.3386393   0.0241845
   0.0139110   0.3386367   0.0241846  -0.4322959   0.7632360   3.1525813
  -0.4322945  -0.7632409   3.1525810   0.0197597  -0.0000020   2.9216092
   0.1529631  -0.0000019   3.2338211  -0.1551837  -0.0000021   2.6307044
