# Supplementary material for: Exploring optimization strategies for improving explicit water models: Rigid n-point model and polarizable model based on Drude oscillator
Source: PLoS One. 2019 Nov 14;14(11):e0224991. doi: 10.1371/journal.pone.0224991 (PMC6855648; doi:10.1371/journal.pone.0224991)
Supplement: S1 Protocol — Water dimer minimization results and input files that can be used for reproducing the results are included. (ZIP) [file pone.0224991.s001.zip › liquid_MP2_4MM/5-point/op5_mp24mm_dimer_di2.713A1.897B0.184.tleapscript]

addAtomTypes {
        { "HW"  "H"  "sp3" }
        { "OW"  "O"  "sp3" }
        { "H"   "H"  "sp3" }
}

loadOff solvents.lib
h1=createAtom H1 HW 0.5833
h2=createAtom H2 HW 0.5833
o=createAtom O OW 0
y1=createAtom Y1 H -0.5833
y2=createAtom Y2 H -0.5833
r= createResidue OP5
add r h1
add r h2
add r o
add r y1
add r y2
set o position { 0 0 0 }
set h1 position { 0 0.763241198 0.507623051 }
set h2 position { 0 -0.763241198 0.507623051 }
set y1 position { 0.338637397 0 0.023441155 }
set y2 position { -0.338637397 0 0.023441155 }
bond h1 o
bond h2 o
bond h1 h2
bond y1 o
bond y2 o
bond y1 y2
OP5=createUnit OP5
add OP5 r
saveOff OP5 op5_mp24mm_dimer_di2.713A1.897B0.184.lib
loadamberparams frcmod.op5_mp24mm_dimer_di2.713A1.897B0.184
x=loadpdb op5_mp24mm_dimer_di2.713A1.897B0.184.pdb
saveamberparm x op5_mp24mm_dimer_di2.713A1.897B0.184.prmtop op5_mp24mm_dimer_di2.713A1.897B0.184.inpcrd
quit
