# Supplementary material for: Exploring optimization strategies for improving explicit water models: Rigid n-point model and polarizable model based on Drude oscillator
Source: PLoS One. 2019 Nov 14;14(11):e0224991. doi: 10.1371/journal.pone.0224991 (PMC6855648; doi:10.1371/journal.pone.0224991)
Supplement: S1 Protocol — Water dimer minimization results and input files that can be used for reproducing the results are included. (ZIP) [file pone.0224991.s001.zip › Readme.txt]

For each water model built (for example, “gas exp” 3-point rigid model in “./gas_exp/3-point”), 
there are eight files that contain the information to run Amber energy minimization of a water 
dimer and also the minimized result.

To check the geometry of the minimized water dimer, you can use VMD: File -> New Molecule... -> 
load the "*.prmtop" and "*.rst" file as "AMBER7 Parm" and "AMBER7 Restart" respectively.

To run the minimization with AMBER, you only need to issue two commands (when in the 
corresponding directory with the 8 files):

	tleap -f *.tleapscript -s
	sander -O -i *.in -p *.prmtop -c *.inpcrd -o mdout -r *.rst

"*": replace with actual file names.
